# Supplementary material for: Natural Selection and Functional Potentials of Human Noncoding Elements Revealed by Analysis of Next Generation Sequencing Data
Source: PLoS One. 2015 Jun 8;10(6):e0129023. doi: 10.1371/journal.pone.0129023 (PMC4460046; doi:10.1371/journal.pone.0129023)
Supplement: S1 Table — (XLS) [file pone.0129023.s026.xls]

## Sheet: Sheet1
Supplemenary Table: Chromosmewise distribution of SNPs in studied genomic elements
Chr	tRNA	CDS	Intron	5′UTR	3′UTR	Pseudogene	miRNA	lincRNA	miscRNA	snoRNA	snRNA	rRNA	CNC	Intergenic
1	156	49239	1149774	6200	32401	21119	103	3799	175	203	580	75	21532	633172
2	25	33038	1094608	4001	21444	15267	80	1437	203	190	305	69	25829	872659
3	11	27065	1028141	3929	19408	18654	82	1949	151	140	253	48	21001	671342
4	6	18884	785406	2728	14091	16052	58	1087	179	88	196	42	13496	961230
5	63	21785	750330	3054	17554	11141	75	11023	174	93	164	58	18801	741979
6	620	25225	841085	3469	17438	13100	41	519	164	114	164	52	12935	647405
7	48	21587	869240	3148	15666	25117	63	220	126	138	119	35	13836	540680
8	14	16667	736337	2837	13344	10099	68	7325	112	101	165	62	11824	635333
9	16	19555	588202	2613	13054	12826	52	818	136	67	104	22	13535	377227
10	6	18898	722650	2280	13422	11407	62	683	128	88	172	53	10600	476361
11	35	30164	644772	4283	17402	20996	64	385	120	117	112	36	13893	437234
12	31	24042	654121	3869	17585	11863	47	2320	153	94	228	59	9335	463533
13	13	8087	382981	1125	5646	8267	31	866	88	42	87	23	4772	554450
14	79	15351	423355	2733	10383	4848	69	2343	113	130	90	22	10275	278708
15	18	15839	469730	2008	11621	7585	39	2875	63	225	119	27	7925	209426
16	112	22112	457914	3212	13238	8538	43	447	68	86	94	61	9514	203749
17	84	28403	454102	3333	16700	8972	64	1237	81	171	139	22	8107	140352
18	1	7670	327791	793	6724	5465	26	0	59	66	106	30	7461	333012
19	22	35818	315777	4088	16814	24848	95	702	27	57	62	26	1683	117715
20	0	12938	314928	1698	8423	2512	38	533	73	65	74	28	4981	212789
21	10	5692	144006	728	4059	4550	10	1995	22	30	36	13	1973	163344
22	2	10969	214619	1525	7827	6128	25	950	42	22	47	7	1686	84003
Total	1372	469028	13369869	63654	314244	269354	1235	43513	2457	2327	3416	870	244994	9755703
