# Supplementary material for: Natural Selection and Functional Potentials of Human Noncoding Elements Revealed by Analysis of Next Generation Sequencing Data
Source: PLoS One. 2015 Jun 8;10(6):e0129023. doi: 10.1371/journal.pone.0129023 (PMC4460046; doi:10.1371/journal.pone.0129023)
Supplement: S2 Table — The data points presented in bold showed statistical significance compared to genome-wide background based on permutation tests (P< 0.05). (XLSX) [file pone.0129023.s027.xlsx]

## Sheet: Neutrality_Test
Table S2. Details of site frequency based test of neutrality in four populations YRI, CEU, CHB, and JPT.
	YRI
Type	S	Total length in bp	Density	Tajima's D	Fu and Li's D*	Fu and Li's F*	Fay and wu H	θ	π
Genomewide	17814120	2664338298	0.0067	-0.405±0.001	0.101±0.001	-0.145±0.001	-1.1±0.008	0.0012±0.00000	0.001±0.00000
Intergenic	4850514	677004463	0.0072	-0.322±0.003	0.217±0.004	-0.027±0.003	-1.465±0.025	0.0012±0.00000	0.0011±0.00000
CDS	137711	31236181	0.0044	-0.964±0.01	-1.455±0.02	-1.468±0.017	-13.487±0.128	0.0008±0.00001	0.0005±0.00001
Intron	6331149	1003794319	0.0063	-0.472±0.002	0.025±0.003	-0.229±0.003	-1.379±0.019	0.0011±0.00000	0.001±0.00000
5UTR	31511	5454261	0.0058	-0.416±0.02	0.166±0.032	-0.104±0.029	-17.105±0.279	0.001±0.00001	0.0009±0.00001
3UTR	139112	25528453	0.0054	-0.59±0.011	-0.171±0.017	-0.416±0.015	-5.233±0.16	0.001±0.00001	0.0008±0.00001
Pseudogene	138489	23725392	0.0058	-0.242±0.016	0.317±0.019	0.09±0.017	-3.639±0.151	0.001±0.00001	0.001±0.00002
tRNA	456	38174	0.0119	-1.231±0.243	-0.814±0.108	-1.196±0.203	-25.914±7.029	0.0021±0.00036	0.0012±0.00009
miRNA	594	114425	0.0052	-0.276±0.112	0.128±0.179	-0.047±0.161	-18.136±1.529	0.0009±0.00004	0.0008±0.00005
lincRNA	35947	4995724	0.0072	-0.281±0.024	0.205±0.032	-0.014±0.029	-14.923±0.455	0.0013±0.00002	0.0012±0.00002
miscRNA	1164	175287	0.0066	-0.543±0.071	0.18±0.132	-0.171±0.105	-21.42±1.389	0.0012±0.00005	0.001±0.00005
snoRNA	1015	160173	0.0063	-0.548±0.055	0.126±0.149	-0.197±0.103	-22.061±1.751	0.0011±0.00005	0.0009±0.00005
snRNA	1541	198739	0.0078	-0.426±0.083	0.062±0.141	-0.188±0.119	-24.375±2.092	0.0013±0.00008	0.0011±0.00006
rRNA	415	56531	0.0073	-0.458±0.211	-0.239±0.201	-0.408±0.181	-20.47±0.744	0.0013±0.00007	0.0011±0.00006
CNC	102571	20248386	0.0051	-0.693±0.009	-0.241±0.018	-0.515±0.015	-14.75±0.17	0.0009±0.00000	0.0007±0.00001
	CEU
Type	S	Total length in bp	Density	Tajima's D	Fu and Li's D*	Fu and Li's F*	Fay and wu H	θ	π
Genomewide	10858788	2664338298	0.0041	0.152±0.001	-0.411±0.002	-0.205±0.002	-2.896±0.009	0.0007±0.00000	0.0008±0.00000
Intergenic	2953164	677004463	0.0044	0.264±0.004	-0.287±0.005	-0.064±0.005	-3.302±0.027	0.0008±0.00000	0.0009±0.00000
CDS	89901	31236181	0.0029	-0.627±0.013	-1.92±0.022	-1.632±0.02	-8.31±0.09	0.0005±0.00000	0.0004±0.00001
Intron	3811147	1003794319	0.0038	0.076±0.003	-0.485±0.004	-0.294±0.004	-2.925±0.018	0.0007±0.00000	0.0007±0.00000
5UTR	20423	5454261	0.0037	-0.049±0.027	-0.556±0.042	-0.405±0.038	-10.409±0.227	0.0007±0.00001	0.0007±0.00001
3UTR	83588	25528453	0.0033	-0.05±0.016	-0.657±0.021	-0.477±0.019	-4.072±0.097	0.0006±0.00000	0.0006±0.00001
pseudogene	88024	23725392	0.0037	0.165±0.02	-0.185±0.025	-0.038±0.024	-3.388±0.123	0.0007±0.00001	0.0007±0.00001
tRNA	308	38174	0.0081	-0.957±0.311	-2.119±0.52	-1.908±0.495	-11.723±3.371	0.0014±0.00025	0.0009±0.00008
miRNA	359	114425	0.0031	0.122±0.141	-0.311±0.147	-0.155±0.134	-8.881±1.192	0.0006±0.00003	0.0006±0.00004
lincRNA	22203	4995724	0.0044	0.285±0.032	-0.254±0.043	-0.029±0.041	-9.2±0.253	0.0008±0.00001	0.0009±0.00002
miscRNA	709	175287	0.004	-0.045±0.133	-0.764±0.303	-0.545±0.252	-11.592±0.914	0.0007±0.00004	0.0007±0.00005
snoRNA	624	160173	0.0039	0.061±0.147	-0.803±0.17	-0.531±0.152	-12.126±1.25	0.0007±0.00004	0.0007±0.00004
snRNA	923	198739	0.0046	0.035±0.131	-0.743±0.264	-0.479±0.234	-14.079±1.382	0.0008±0.00005	0.0008±0.00004
rRNA	245	56531	0.0043	0.233±0.248	-0.892±0.503	-0.468±0.469	-10.466±0.64	0.0008±0.00004	0.0008±0.00003
CNC	60908	20248386	0.003	-0.119±0.015	-0.728±0.022	-0.559±0.02	-8.329±0.107	0.0005±0.00000	0.0005±0.00000
	CHB
Type	S	Total length in bp	Density	Tajima's D	Fu and Li's D*	Fu and Li's F*	Fay and wu H	θ	π
Genomewide	10162696	2664338298	0.0038	0.197±0.002	-0.709±0.002	-0.384±0.002	-3.319±0.009	0.0006±0.00000	0.0007±0.00000
Intergenic	2776349	677004463	0.0041	0.327±0.005	-0.571±0.005	-0.222±0.005	-3.707±0.028	0.0007±0.00000	0.0008±0.00000
CDS	91581	31236181	0.0029	-0.739±0.014	-2.725±0.024	-2.242±0.021	-8.925±0.091	0.0005±0.00000	0.0004±0.00001
Intron	3601192	1003794319	0.0036	0.106±0.004	-0.8±0.004	-0.494±0.004	-3.352±0.018	0.0006±0.00000	0.0007±0.00000
5UTR	18950	5454261	0.0035	0.018±0.031	-0.677±0.043	-0.453±0.041	-9.837±0.211	0.0006±0.00001	0.0006±0.00001
3UTR	79145	25528453	0.0031	-0.036±0.017	-1.002±0.024	-0.709±0.023	-4.31±0.094	0.0005±0.00000	0.0005±0.00001
Pseudogene	84080	23725392	0.0035	0.282±0.021	-0.293±0.026	-0.054±0.024	-3.609±0.12	0.0006±0.00001	0.0007±0.00002
tRNA	312	38174	0.0082	-0.907±0.348	-3.67±0.426	-2.871±0.432	-16.197±5.168	0.0015±0.00031	0.0009±0.00011
miRNA	348	114425	0.003	0.391±0.189	-0.671±0.32	-0.246±0.285	-8.072±1.193	0.0005±0.00002	0.0006±0.00004
lincRNA	20922	4995724	0.0042	0.359±0.034	-0.556±0.049	-0.197±0.043	-8.744±0.255	0.0007±0.00001	0.0008±0.00002
miscRNA	623	175287	0.0036	0.364±0.159	-0.633±0.209	-0.25±0.159	-10.499±1.156	0.0006±0.00003	0.0007±0.00006
snoRNA	599	160173	0.0037	0.069±0.151	-1.021±0.193	-0.66±0.186	-10.428±0.909	0.0006±0.00003	0.0007±0.00004
snRNA	864	198739	0.0043	-0.098±0.119	-1.248±0.264	-0.883±0.204	-14.127±1.116	0.0007±0.00004	0.0007±0.00005
rRNA	217	56531	0.0038	0.403±0.24	-0.036±0.218	0.173±0.264	-8.472±1.32	0.0007±0.00004	0.0007±0.00005
CNC	57623	20248386	0.0028	-0.081±0.015	-1.1±0.024	-0.801±0.02	-7.964±0.102	0.0005±0.00000	0.0005±0.00000
	JPT
Type	S	Total length in bp	Density	Tajima's D	Fu and Li's D*	Fu and Li's F*	Fay and wu H	θ	π
Genomewide	9807096	2664338298	0.0037	0.267±0.002	-0.26±0.002	-0.046±0.002	-3.055±0.008	0.0006±0.00000	0.0007±0.00000
Intergenic	2679752	677004463	0.004	0.399±0.004	-0.116±0.005	0.12±0.005	-3.414±0.026	0.0007±0.00000	0.0008±0.00000
CDS	84187	31236181	0.0027	-0.585±0.014	-1.951±0.023	-1.636±0.021	-7.9±0.084	0.0005±0.00000	0.0004±0.00001
Intron	3473820	1003794319	0.0035	0.177±0.004	-0.346±0.004	-0.15±0.004	-3.096±0.018	0.0006±0.00000	0.0007±0.00000
5UTR	18288	5454261	0.0034	0.075±0.027	-0.244±0.038	-0.131±0.036	-9.383±0.208	0.0006±0.00001	0.0006±0.00001
3UTR	76287	25528453	0.003	0.043±0.017	-0.534±0.021	-0.349±0.02	-4.029±0.092	0.0005±0.00000	0.0005±0.00001
Pseudogene	81835	23725392	0.0034	0.318±0.021	0.002±0.024	0.162±0.022	-3.426±0.12	0.0006±0.00001	0.0007±0.00001
tRNA	259	38174	0.0068	-0.506±0.433	-2.527±0.67	-1.871±0.642	-13.375±2.478	0.0012±0.00024	0.0009±0.00008
miRNA	342	114425	0.003	0.472±0.178	-0.132±0.192	0.132±0.209	-6.317±0.809	0.0005±0.00002	0.0006±0.00004
lincRNA	20228	4995724	0.004	0.458±0.035	-0.116±0.044	0.15±0.042	-8.472±0.256	0.0007±0.00001	0.0008±0.00002
misc_RNA	628	175287	0.0036	0.302±0.155	-0.385±0.197	-0.107±0.161	-10.947±1.193	0.0006±0.00004	0.0007±0.00006
snoRNA	566	160173	0.0035	0.18±0.146	-0.368±0.187	-0.168±0.182	-9.965±1.134	0.0006±0.00003	0.0006±0.00004
snRNA	822	198739	0.0041	0.015±0.129	-0.535±0.194	-0.349±0.178	-13.667±1.187	0.0007±0.00005	0.0007±0.00005
rRNA	231	56531	0.0041	-0.01±0.166	-0.334±0.373	-0.224±0.313	-10.241±1.148	0.0007±0.00004	0.0007±0.00004
CNC	55628	20248386	0.0027	-0.013±0.015	-0.621±0.022	-0.437±0.02	-7.481±0.099	0.0005±0.00000	0.0005±0.00000
Note: S, for segregating sites; θ, for degree of polymorphic sites; π, pairwise nucleotide diversity; bp, base pairs
Digits in bold indicates significant based on 10,000 permutation tests, P value < 0.05
