# Supplementary material for: Natural Selection and Functional Potentials of Human Noncoding Elements Revealed by Analysis of Next Generation Sequencing Data
Source: PLoS One. 2015 Jun 8;10(6):e0129023. doi: 10.1371/journal.pone.0129023 (PMC4460046; doi:10.1371/journal.pone.0129023)
Supplement: S3 Table — (XLS) [file pone.0129023.s028.xls]

## Sheet: Sheet1
Table S3. High population differentiation miRNAs in human populations.
miRNA genomic Information				Pairwise FST differences between the populations					Population differences	Gene annotation	Diseases/Phenotypes
S.N.	rsID	pos	EST	CEU.CHB	CEU.JPT	CEU.YRI	CHB.YRI	JPT.YRI	Pop diff.	Overlapping Genes	Related disordes
1	rs7311975	120151493	hsa-mir-1178	0.00150148	0	0.363358	0.423418	0.367401	CEU.YRI; ASN.YRI	CIT
2	rs2648841	129162433	hsa-mir-1208	0.283418	0.305234	0	0.264909	0.286233	CEU.ASN; ASN.YRI	intergenic
3	rs11259096	14478618	hsa-mir-1265	0.067518	0.0642557	0.180409	0.330509	0.320477	ASN.YRI	RP11-397C18.4;FRMD4A
4	rs73239138	67142620	hsa-mir-1269a	0.0228014	0.0276695	0.34886	0.216527	0.205953	CEU.YRI; ASN.YRI	intergenic
5	rs12451747	12820632	hsa-mir-1269b	0.0134563	0.0312113	0.413475	0.296638	0.258082	CEU.YRI; ASN.YRI	ARHGAP44
6	rs7210937	12820646	hsa-mir-1269b	0.384216	0.46045	0.561963	0.0439308	0.0119905	CEU.ASN; CEU.YRI	ARHGAP44
7	rs57111412	54191743	hsa-mir-1283-1	0.139191	0.106844	0.371245	0.0938618	0.129518	CEU.YRI	intergenic
8	rs2155248	93466866	hsa-mir-1304	0.0616822	0.0867469	0.397455	0.269963	0.226066	CEU.YRI; ASN.YRI	TAF1D	involved in enamal formation present in Neanderthals could explain dental differences in modern humans
9	rs7911488	105154089	hsa-mir-1307	0	0	0.278899	0.246775	0.321329	CEU.YRI; ASN.YRI	USMG5
10	rs59878596	10682894	hsa-mir-1322	0	0	0.311432	0.330509	0.320477	CEU.YRI; ASN.YRI	CTD-2135J3.2;PINX1;SOX7
11	rs11032942	34963459	hsa-mir-1343	0.00574608	0	0.263645	0.344853	0.290412	CEU.YRI; ASN.YRI	PDHX
12	rs2292832	241395503	hsa-mir-149	0.357836	0.279823	0.0011144	0.292166	0.216558	CEU.ASN; ASN.YRI	GPC1;AC110619.2(antisense)	non-small cell lung cancer
13	rs11614913	54385599	hsa-mir-196a-2	0.0354359	0.0459741	0.197685	0.347829	0.371926	ASN.YRI	HOXC5	non-small cell lung cancer
14	rs57629257	70064261	hsa-mir-1972-2	0.261511	0.342336	0.15371	0.0240151	0.0677641	CEU.ASN	PDXDC2P
15	rs12355840	135061112	hsa-mir-202	0	0	0.646483	0.674253	0.660172	CEU.YRI; ASN.YRI	RP13-49I15.5
16	rs2241347	207647981	hsa-mir-3130-1	0.574062	0.387744	0.0289457	0.437528	0.246676	CEU.ASN; ASN.YRI	FASTKD2
17	rs6787734	20179097	hsa-mir-3135a	0.352913	0.386965	0.416057	0	0	CEU.ASN; CEU.YRI	KAT2B
18	rs114541686	32717722	hsa-mir-3135b	0.0718075	0.0833175	0.151877	0.317628	0.320477	ASN.YRI	intergenic
19	rs116814212	32717702	hsa-mir-3135b	0.176411	0.0960973	0.0550409	0.368028	0.270606	ASN.YRI	intergenic
20	rs8054514	593277	hsa-mir-3176	0.0473145	0	0.228179	0.392928	0.214839	CEU.YRI; ASN.YRI	SOLH
21	rs183853838	15248798	hsa-mir-3180-4	0.0287691	0.0477375	0.342388	0.197993	0.164131	CEU.YRI	RP11-1390J18.1;MIR3180-4
22	rs75000738	15248720	hsa-mir-3180-4	0.0687468	0.068531	0.450794	0.230813	0.232162	ASN.YRI; CEU.YRI	RP11-1390J18.1;MIR3180-4
23	rs7247237	18392894	hsa-mir-3188	0.0455446	0.0970276	0.16844	0.318311	0.400962	ASN.YRI	intergenic
24	rs7247767	18392913	hsa-mir-3188	0.0487357	0.088033	0.179406	0.334103	0.399493	ASN.YRI	intergenic
25	rs56103835	101522556	hsa-mir-323b	0.433157	0.49817	0.120637	0.650883	0.71196	CEU.ASN; ASN.YRI	MIR323B overlapping
26	rs10175383	134884697	hsa-mir-3679	0.258312	0.380099	0.294279	0	0.011524	CEU.ASN; CEU.YRI	MGAT5
27	rs6943868	7106600	hsa-mir-3683	0.0410121	0.00585956	0.28835	0.395078	0.347127	CEU.YRI; ASN.YRI	intergenic
28	rs6977967	7106636	hsa-mir-3683	0.15937	0.110012	0.159921	0.435929	0.38884	ASN.YRI	intergenic
29	rs34933499	137741993	hsa-mir-3689b	0.0735156	0.0792974	0.392633	0.196315	0.188001	CEU.YRI	intergenic
30	rs62571442	137742124	hsa-mir-3689d-2	0.140626	0.201112	0.358603	0.0810301	0.0410313	CEU.JPT; CEU.YRI	intergenic
31	rs67339585	94398581	hsa-mir-3910-1	0.006967	0.00766895	0.305338	0.38672	0.381955	CEU.YRI; ASN.YRI	ROR2
32	rs5997893	31556103	hsa-mir-3928	0.0463469	0.0253335	0.235612	0.396774	0.362199	CEU.YRI; ASN.YRI	intergenic
33	rs61992671	101531854	hsa-mir-412	0.453844	0.428602	0.469489	0	0.00313131	CEU.ASN; CEU.YRI	intergenic
34	rs6505162	28444183	hsa-mir-423	0.325422	0.309391	0.0917218	0.57253	0.559347	CEU.ASN; ASN.YRI	CCDC55	associated with breast cancer development
35	rs12512664	7461769	hsa-mir-4274	0.352775	0.352111	0.0137493	0.450459	0.44844	CEU.ASN; ASN.YRI	SORCS2
36	rs6062431	61918164	hsa-mir-4326	0.160315	0.0359206	0.139024	0.448818	0.286324	ASN.YRI	ARFGAP1
37	rs243080	60614572	hsa-mir-4432	0.0230474	0.0909649	0.106467	0.221652	0.339246	ASN.YRI	AC007381.2
38	rs56239160	60614577	hsa-mir-4432	0.486207	0.614459	0	0.524405	0.649978	CEU.ASN; ASN.YRI	AC007381.2
39	rs60871950	102111936	hsa-mir-4467	0.124987	0.133542	0.395437	0.120624	0.114167	CEU.YRI	LRWD1
40	rs28655823	143257760	hsa-mir-4472-1	0	0.0167586	0.428632	0.419905	0.324389	CEU.YRI; ASN.YRI	intergenic
41	rs641071	106028157	hsa-mir-4482-1	0.0451933	0.0208792	0.312464	0.489476	0.441288	CEU.YRI; ASN.YRI	MIR4482 overlap
42	rs35770269	54468124	hsa-mir-449c	0	0.0170499	0.369114	0.360469	0.466061	CEU.YRI; ASN.YRI	CDC20B
43	rs2060455	66011630	hsa-mir-4511	0.435735	0.35133	0	0.466837	0.38374	CEU.ASN; ASN.YRI	DENND4A
44	rs2168518	75081078	hsa-mir-4513	0.463122	0.400692	0.687545	0.133193	0.179028	CEU.ASN; CEU.YRI	CSK
45	rs897984	30886643	hsa-mir-4519	0.279241	0.157962	0.627266	0.944164	0.876628	CEU.ASN/YRI; ASN.YRI	BCL7C;RP11-1072A3.2
46	rs67182313	44403438	hsa-mir-4642	0.473143	0.417316	0.18355	0.123402	0.0807053	CEU.ASN	CDC5L
47	rs35196866	137271318	hsa-mir-4669	0.0120564	0.0909397	0.376474	0.278287	0.138809	CEU.YRI;CHB.YRI	RXRA
48	rs2273626	23426182	hsa-mir-4707	0.0570302	0.136403	0.549906	0.708419	0.801966	CEU.YRI; ASN.YRI	HAUS4;RP11-298I3.5
49	rs7499278	76902850	hsa-mir-4719	0.0403336	0.00741923	0.184514	0.323268	0.257035	ASN.YRI	CTD-2336H13.2
50	rs73410309	77681036	hsa-mir-4739	0.00817445	0	0.345419	0.436904	0.300587	CEU.YRI; ASN.YRI	intergenic
51	rs7227168	20513374	hsa-mir-4741	0.0849647	0.0960088	0.184406	0.371064	0.372677	ASN.YRI	RBBP8
52	rs7522956	224585958	hsa-mir-4742	0.261336	0.266063	0.1543	0.552813	0.552003	CEU.ASN; ASN.YRI	WDR26
53	rs4112253	54786022	hsa-mir-4752	0.336388	0.396702	0.307489	0	0.0351909	CEU.ASN; CEU.YRI	intergenic
54	rs975947	58898193	hsa-mir-4754	0.0323143	0	0.341845	0.189886	0.320056	ASN.YRI	intergenic
55	rs74085143	54519800	hsa-mir-4781	0.00733416	0.0003638	0.311826	0.261527	0.278037	CEU.YRI; ASN.YRI	C1orf83;TCEANC2
56	rs11714172	24562877	hsa-mir-4792	0.0596779	0.0200998	0.225169	0.409471	0.339946	CEU.YRI; ASN.YRI	intergenic
57	rs1572687	55748673	hsa-mir-5007	0.0369907	0.114822	0.367967	0.207132	0.116631	CEU.YRI; CHB.YRI	intergenic
58	rs56013413	54245788	hsa-mir-520h	0.0143881	0.0132788	0.253771	0.312819	0.303064	CEU.YRI; ASN.YRI	intergenic
59	rs1414273	117102649	hsa-mir-548ac	0.313566	0.400934	0.325822	0	0.00336089	CEU.ASN; CEU.YRI	RP4-655J12.5;CD58;
60	rs9913045	13446924	hsa-mir-548h-3	0.0233959	0.00104875	0.218902	0.352608	0.282595	CEU.YRI; ASN.YRI	HS3ST3A1
61	rs62376934	168690612	hsa-mir-585	0.14378	0.215499	0.3682	0.109233	0.0632925	CEU.JPT; CEU.YRI	SLIT3
62	rs73147065	62574006	hsa-mir-647	0	0.00302028	0.240986	0.291558	0.311721	CEU.YRI; ASN.YRI	UCKL1
63	rs5996397	23165340	hsa-mir-650	0.178868	0.171882	0.0789708	0.365785	0.355284	ASN.YRI	IGLV2;87024.2
64	rs74656628	820215	hsa-mir-662	0.0065228	0	0.335982	0.293863	0.347127	CEU.YRI; ASN.YRI	MSLNL
65	rs2427556	62550824	hsa-mir-941-1	0.406351	0.359366	0.122642	0.131114	0.0931019	CEU.ASN	DNAJC5	human specific evolution
